# Supplementary material for: Constitutive Overexpression of an NB-ARC Gene from Wild Chinese Vitis quinquangularis in Arabidopsis thaliana Enhances Resistance to Phytopathogenic Oomycete and Bacteria
Source: Int J Mol Sci. 2024 Mar 12;25(6):3221. doi: 10.3390/ijms25063221 (PMC10970364; doi:10.3390/ijms25063221)
Supplement: Supplementary file 1 [file ijms-25-03221-s001.zip]

Archive with 1 entries (1 files):
- ijms-2886686-supplementary.xlsx
