# Supplementary material for: Constitutive Overexpression of an NB-ARC Gene from Wild Chinese Vitis quinquangularis in Arabidopsis thaliana Enhances Resistance to Phytopathogenic Oomycete and Bacteria
Source: Int J Mol Sci. 2024 Mar 12;25(6):3221. doi: 10.3390/ijms25063221 (PMC10970364; doi:10.3390/ijms25063221)
Supplement: Supplementary file 1 [file ijms-25-03221-s001.zip › ijms-2886686-supplementary.xlsx]

## Sheet: Sheet1
Supplementary Table S1. Primer sequences used of cloning and qPCR in this study
GENE NAME	Primers (5' to 3')
	Forward primer	Reverse primer
VqCNL (full length)	ATGGCTGAAAGTATTGTCACCG	TCAAGATGCCGTACGCCTCC
VqCNL (qPCR)	CTGACAATTGTATGGACCGA	TTTTGCTCTGCATTCCGAT
AtNPR1	ACATCACCGGGTGTAAAGAT	AAGCCAGTTGAGTCAAGTCC
AtPR1	GCGAGAAGGCTAACTACAAC	ACATAATTCCCACGAGGATC
AtPDF1.2	GAAGCACAGAAGTTGTGCGA	TGTAACAACAACGGGAAAATAAACA
AtLOX3	TCTCCGTACAACAAGCGTTGG	GCGTCCGTCTAGCGCATTAAT
AtEDS1	GGCTGTGAGGAGTAGAA	GCCTCTTGTGCTCACTCCA
AtActin1	GGCGATGAAGCTCAATCCAAA	GGTCACGACCAGCAAGATCAAGA
